# Supplementary material for: Whole body effective dose equivalent dataset for MAX and FAX shielded with Common Aerospace Materials in deep space
Source: Data Brief. 2019 Nov 26;28:104885. doi: 10.1016/j.dib.2019.104885 (PMC6920470; doi:10.1016/j.dib.2019.104885)
Supplement: Multimedia component 1 [file mmc1.xlsx]

## Sheet: Sheet1
Shielding Thicknesses (g/cm2)	Aluminum		Lead		310 Stainless Steal		Polyethylene		Lunar Regolith		Liquid Hydrogen		Acrylic		Graphite Epoxy (51/49)		Liquid Oxygen		Water		Methane		Epoxy		Titanium		Tungsten		Silicon Dioxide (Silica)		Martian Regolith		Lithium Hydride (Natural)		Polyethylene w/ 30% B (Natural)		Tissue		Polyetherimide/Ultem		Silicon		Tantalum		Copper		Carbon Nanotube		Monomethyl Hydrazine
Phantoms	MAX05	FAX05	MAX05	FAX05	MAX05	FAX05	MAX05	FAX05	MAX05	FAX05	MAX05	FAX05	MAX05	FAX05	MAX05	FAX05	MAX05	FAX05	MAX05	FAX05	MAX05	FAX05	MAX05	FAX05	MAX05	FAX05	MAX05	FAX05	MAX05	FAX05	MAX05	FAX05	MAX05	FAX05	MAX05	FAX05	MAX05	FAX05	MAX05	FAX05	MAX05	FAX05	MAX05	FAX05	MAX05	FAX05	MAX05	FAX05	MAX05
0.01	1.192	1.185	1.192	1.185	1.192	1.185	1.192	1.185	1.192	1.185	1.191	1.184	1.192	1.185	1.192	1.185	1.192	1.185	1.192	1.185	1.192	1.185	1.192	1.185	1.192	1.185	1.192	1.185	1.192	1.185	1.192	1.185	1.191	1.185	1.192	1.185	1.192	1.185	1.192	1.185	1.192	1.185	1.192	1.185	1.192	1.185	1.19199	1.18511	1.192
0.1	1.189	1.183	1.192	1.185	1.19	1.184	1.187	1.18	1.189	1.183	1.179	1.172	1.188	1.181	1.188	1.181	1.189	1.182	1.188	1.181	1.186	1.179	1.188	1.181	1.19	1.184	1.192	1.185	1.189	1.182	1.189	1.182	1.183	1.176	1.187	1.181	1.188	1.181	1.188	1.181	1.189	1.183	1.192	1.185	1.191	1.184	1.18825	1.18146	1.187
0.3	1.183	1.177	1.19	1.184	1.186	1.18	1.176	1.169	1.183	1.176	1.153	1.147	1.178	1.171	1.18	1.173	1.181	1.174	1.178	1.171	1.173	1.166	1.178	1.172	1.186	1.179	1.19	1.183	1.182	1.175	1.182	1.176	1.165	1.159	1.177	1.171	1.178	1.171	1.179	1.172	1.183	1.176	1.19	1.183	1.187	1.18	1.17981	1.17323	1.177
0.5	1.177	1.17	1.189	1.182	1.182	1.175	1.165	1.159	1.176	1.17	1.128	1.122	1.168	1.162	1.171	1.165	1.173	1.167	1.168	1.162	1.16	1.154	1.169	1.163	1.181	1.175	1.189	1.182	1.175	1.168	1.175	1.169	1.148	1.142	1.167	1.161	1.168	1.162	1.17	1.164	1.177	1.17	1.188	1.182	1.183	1.176	1.17146	1.16508	1.166
0.75	1.169	1.163	1.187	1.18	1.177	1.17	1.152	1.146	1.169	1.162	1.098	1.093	1.157	1.151	1.161	1.154	1.164	1.157	1.156	1.15	1.145	1.139	1.158	1.152	1.176	1.17	1.186	1.18	1.166	1.16	1.167	1.161	1.127	1.121	1.155	1.149	1.156	1.15	1.159	1.153	1.169	1.163	1.186	1.18	1.178	1.172	1.16123	1.15508	1.153
1	1.162	1.156	1.185	1.179	1.172	1.165	1.139	1.133	1.161	1.155	1.069	1.065	1.145	1.14	1.15	1.144	1.154	1.148	1.144	1.139	1.13	1.124	1.147	1.141	1.171	1.164	1.184	1.178	1.158	1.152	1.158	1.152	1.106	1.101	1.143	1.137	1.145	1.139	1.148	1.142	1.161	1.155	1.184	1.178	1.174	1.167	1.15124	1.14531	1.141
3	1.106	1.101	1.17	1.164	1.133	1.128	1.048	1.044	1.104	1.099	0.8896	0.888	1.064	1.06	1.077	1.073	1.087	1.083	1.061	1.057	1.025	1.022	1.068	1.064	1.13	1.125	1.168	1.162	1.095	1.091	1.098	1.093	0.9702	0.9673	1.057	1.053	1.062	1.058	1.072	1.068	1.105	1.1	1.167	1.162	1.139	1.134	1.07936	1.07492	1.053
5	1.059	1.055	1.158	1.153	1.101	1.097	0.9745	0.9718	1.056	1.052	0.7703	0.77	0.9973	0.9943	1.016	1.013	1.031	1.027	0.9933	0.9903	0.9426	0.9403	1.003	1	1.096	1.092	1.154	1.149	1.043	1.039	1.047	1.043	0.8704	0.8688	0.9876	0.9846	0.9948	0.9919	1.009	1.005	1.057	1.053	1.153	1.148	1.109	1.105	1.01984	1.01642	0.9818
7.5	1.008	1.005	1.145	1.141	1.066	1.063	0.9014	0.8996	1.006	1.003	0.6744	0.6748	0.9298	0.9277	0.9537	0.9513	0.9723	0.9698	0.9242	0.9222	0.8624	0.861	0.9375	0.9353	1.06	1.057	1.14	1.135	0.9878	0.9852	0.9929	0.9903	0.7815	0.7809	0.9178	0.9157	0.9263	0.9243	0.9445	0.9421	1.006	1.004	1.139	1.135	1.077	1.074	0.959079	0.956529	0.9102
10	0.9659	0.9638	1.135	1.132	1.038	1.035	0.8441	0.8429	0.9637	0.9616	0.6143	0.6151	0.8758	0.8743	0.9034	0.9016	0.9246	0.9227	0.8688	0.8674	0.8011	0.8003	0.8848	0.8832	1.03	1.027	1.129	1.125	0.9423	0.9404	0.9486	0.9466	0.72	0.7199	0.8626	0.8612	0.8714	0.87	0.8929	0.8912	0.9638	0.9618	1.128	1.124	1.051	1.049	0.910189	0.908239	0.8535
30	0.7919	0.7918	1.129	1.128	0.9319	0.9318	0.6501	0.6503	0.8003	0.8002	0.4778	0.4791	0.683	0.6831	0.7203	0.72	0.7444	0.7442	0.6677	0.668	0.6078	0.6083	0.6951	0.6951	0.9174	0.9174	1.119	1.118	0.7634	0.7632	0.7737	0.7735	0.5754	0.5763	0.6726	0.6727	0.673	0.6732	0.7073	0.7072	0.7889	0.7888	1.117	1.116	0.9577	0.9576	0.736992	0.736658	0.6565
50	0.7407	0.7411	1.191	1.192	0.9279	0.9288	0.5979	0.5983	0.7603	0.7607	0.4246	0.4258	0.6299	0.6302	0.6725	0.6727	0.6981	0.6982	0.6096	0.6102	0.5559	0.5565	0.6432	0.6435	0.9081	0.9091	1.183	1.184	0.7141	0.7143	0.7242	0.7246	0.5442	0.5452	0.6221	0.6224	0.6163	0.6168	0.658	0.6582	0.7374	0.7378	1.181	1.182	0.9626	0.9636	0.698615	0.698706	0.602
75	0.7202	0.7207	1.309	1.311	0.9652	0.9667	0.5561	0.5566	0.7487	0.7492	0.3692	0.3702	0.5918	0.5923	0.6426	0.6429	0.6754	0.6757	0.5683	0.5689	0.5094	0.5101	0.607	0.6074	0.9369	0.9385	1.306	1.308	0.6919	0.6921	0.6995	0.7001	0.5069	0.5079	0.5831	0.5835	0.576	0.5766	0.6249	0.6253	0.7179	0.7184	1.304	1.307	1.013	1.014	0.67847	0.678859	0.5603
100	0.7054	0.7057	1.442	1.445	1.008	1.01	0.5145	0.515	0.7382	0.7386	0.3232	0.3241	0.5545	0.555	0.6119	0.6123	0.6532	0.6536	0.5297	0.5303	0.464	0.4646	0.5709	0.5714	0.9691	0.9707	1.445	1.449	0.6722	0.6725	0.6771	0.6778	0.4666	0.4676	0.5434	0.5438	0.5377	0.5383	0.5911	0.5916	0.7057	0.7059	1.444	1.449	1.071	1.072	0.654235	0.654815	0.5196
300	0.4325	0.4314	2.144	2.14	0.9071	0.9024	0.2268	0.2271	0.4623	0.4623	0.145	0.1453	0.2637	0.264	0.316	0.3164	0.37	0.3705	0.2505	0.2509	0.1904	0.1907	0.2762	0.2766	0.8129	0.8091	2.216	2.227	0.3944	0.3945	0.3929	0.3936	0.2008	0.2013	0.2448	0.2451	0.2547	0.2551	0.2931	0.2935	0.4536	0.4512	2.212	2.223	1.071	1.061	0.348601	0.349223	0.2336
500	0.2006	0.1999	2.131	2.108	0.5314	0.5257	0.08528	0.0854	0.2197	0.2197	0.08456	0.08472	0.1041	0.1042	0.1309	0.1311	0.1645	0.1648	0.1014	0.1015	0.07083	0.07072	0.1096	0.1098	0.4522	0.4477	2.286	2.295	0.181	0.181	0.1803	0.1807	0.07373	0.07392	0.09097	0.09109	0.1021	0.1023	0.1175	0.1177	0.2195	0.2179	2.268	2.276	0.687	0.6724	0.143344	0.143645	0.08946
750	0.0653	0.06507	1.73	1.687	0.2199	0.2166	0.022	0.02203	0.07379	0.07378	0.05047	0.05055	0.02806	0.02811	0.03687	0.03693	0.05063	0.05071	0.02885	0.0289	0.01885	0.01888	0.02954	0.02959	0.1762	0.1737	2.005	2.009	0.05839	0.0584	0.05844	0.05856	0.01808	0.01812	0.02257	0.02261	0.02849	0.02854	0.03178	0.03184	0.0756	0.07492	1.967	1.969	0.3144	0.3047	0.039347	0.0394391	0.02362
1000	0.01896	0.01888	1.275	1.227	0.08024	0.07884	0.005096	0.005104	0.02209	0.02208	0.03307	0.03311	0.006723	0.006735	0.009133	0.009151	0.01375	0.01377	0.007418	0.007433	0.004675	0.004683	0.007044	0.007057	0.06048	0.05948	1.663	1.664	0.01676	0.01676	0.0169	0.01694	0.003898	0.003909	0.004946	0.004954	0.007141	0.007155	0.007562	0.007577	0.02331	0.02308	1.606	1.603	0.1265	0.1217	0.00941277	0.0094366	0.005608
[truncated: 69 more columns]
