# Supplementary material for: Whole body effective dose equivalent dataset for MAX and FAX shielded with Common Aerospace Materials in deep space
Source: Data Brief. 2019 Nov 26;28:104885. doi: 10.1016/j.dib.2019.104885 (PMC6920470; doi:10.1016/j.dib.2019.104885)
Supplement: Multimedia component 2 [file mmc2.xlsx]

## Sheet: Sheet1
Shielding Thicknesses (g/cm2)	Aluminum		Lead		310 Stainless Steal		Polyethylene		Lunar Regolith		Liquid Hydrogen		Acrylic		Graphite Epoxy (51/49)		Liquid Oxygen		Water		Methane		Epoxy		Titanium		Tungsten		Silicon Dioxide (Silica)		Martian Regolith		Lithium Hydride (Natural)		Polyethylene w/ 30% B (Natural)		Tissue		Polyetherimide/Ultem		Silicon		Tantalum		Copper		Carbon Nanotube		Monomethyl Hydrazine
Phantoms	MAX05	FAX05	MAX05	FAX05	MAX05	FAX05	MAX05	FAX05	MAX05	FAX05	MAX05	FAX05	MAX05	FAX05	MAX05	FAX05	MAX05	FAX05	MAX05	FAX05	MAX05	FAX05	MAX05	FAX05	MAX05	FAX05	MAX05	FAX05	MAX05	FAX05	MAX05	FAX05	MAX05	FAX05	MAX05	FAX05	MAX05	FAX05	MAX05	FAX05	MAX05	FAX05	MAX05	FAX05	MAX05	FAX05	MAX05	FAX05	MAX05
0.01	6247	5939	7148	6840	6523	6215	5595	5288	6184	5876	4369	4064	5758	5450	5898	5590	6010	5702	5734	5427	5382	5074	5797	5489	6455	6147	7100	6792	6100	5792	6117	5809	5651	5343	5707	5400	5742	5435	5838	5530	6207	5900	7092	6784	6625	6317	5918.09	5610.29	5641
0.1	2895	2605	4088	3790	3160	2867	2425	2143	2840	2551	1839	1580	2527	2243	2625	2339	2703	2415	2510	2226	2302	2023	2553	2268	3093	2801	3992	3694	2771	2483	2785	2497	2470	2186	2497	2213	2515	2231	2582	2296	2858	2569	3976	3678	3275	2982	2639.11	2352.61	2453
0.3	1887	1632	2570	2294	2027	1766	1635	1396	1858	1603	1267	1076	1691	1448	1747	1499	1786	1536	1680	1437	1563	1332	1706	1461	1995	1734	2509	2234	1821	1569	1828	1576	1670	1427	1676	1434	1683	1440	1722	1476	1865	1611	2499	2224	2090	1826	1754.27	1505.88	1649
0.5	1569	1341	2068	1812	1674	1437	1369	1164	1547	1321	1033	887.5	1416	1205	1463	1245	1492	1272	1405	1196	1307	1112	1428	1215	1652	1417	2024	1769	1518	1295	1524	1301	1403	1194	1404	1195	1408	1198	1442	1227	1551	1325	2016	1761	1720	1481	1468.45	1250.65	1381
0.75	1353	1154	1751	1515	1440	1231	1176	1005	1334	1138	852.2	743.6	1220	1041	1263	1077	1288	1098	1209	1032	1119	957.6	1230	1050	1424	1216	1717	1483	1310	1117	1315	1121	1213	1035	1210	1033	1212	1035	1243	1060	1337	1140	1711	1477	1478	1265	1267.85	1080.99	1187
1	1210	1035	1558	1341	1289	1103	1043	897.7	1193	1021	725.3	641.8	1085	931.7	1127	965.8	1150	984.9	1075	923.2	986.9	852.2	1096	940.3	1276	1091	1529	1314	1170	1001	1175	1005	1081	929.2	1076	924.6	1077	925.4	1108	950.4	1194	1022	1524	1310	1324	1132	1131.83	969.892	1054
3	698.8	622.1	954.5	831.4	764.7	676.9	559.1	507	686.2	612.4	302.6	284.6	595.4	537.4	632.8	568.6	651.3	583.9	585.4	529	510.2	465.6	604.6	545.1	756.4	670.2	936.1	816.4	666.4	596	670.7	599.6	598.4	541.7	588.8	532.2	588.5	531.5	615.8	554.6	684.5	610.4	932.6	813.5	792.3	699.6	637.109	572.327	568.3
5	485.4	444.9	711.5	634	545.2	496.5	366.9	342.6	475.8	437.2	166.2	160.1	397.7	369.8	430.3	398.2	446.1	411.9	388.9	361.9	326	306.2	405.7	376.7	538.3	490.7	695.7	621.3	458.3	422.1	462.1	425.4	402.1	375	392.4	365.3	391.6	364.3	415.5	385.4	472.9	434.2	692.6	618.7	569.9	517.5	434.234	401.805	374.6
7.5	339.6	318.5	536.3	488.9	392.3	365.9	242.6	231.4	332.7	312.9	91.67	89.62	267.9	254.5	295.1	279.3	308.3	291.2	260.3	247.5	209.8	201	274.5	260.6	386.6	360.9	522.8	477.8	317.7	299.4	320.9	302.3	272.2	259.4	263.7	250.9	262.6	249.7	282.8	268.2	329.1	309.2	520.1	475.4	414	385.1	298.777	282.784	248.9
10	252.8	240.7	425.5	394.6	299.8	284.2	172.3	166.4	247.9	236.7	55.51	54.7	193.3	186.2	216.4	207.7	227.6	218.2	186.7	179.9	145.4	141	198.9	191.4	294.8	279.7	413.9	384.7	235	224.8	237.8	227.3	196.9	190.1	189.9	183.1	188.7	181.9	206.1	198.2	244	232.7	411.4	382.6	318.9	301.5	219.933	211.182	177.4
30	60.25	59.79	142.5	139.6	86.07	85.34	30.96	30.85	61.55	61.17	3.356	3.361	38.74	38.58	48.67	48.45	54.57	54.32	35.49	35.34	22.31	22.25	41.12	40.95	83.23	82.55	138.6	136.1	55.8	55.49	56.34	56	37.83	37.69	37.24	37.09	36.52	36.37	44.65	44.47	57.38	56.98	137.6	135.2	95.6	94.69	52.3569	52.1584	32.59
50	29.36	29.37	85.83	85.28	48.94	48.95	11.89	11.91	31.5	31.53	0.4155	0.4171	16.22	16.25	22.57	22.62	27.55	27.61	14.19	14.22	7.632	7.648	17.67	17.7	46.41	46.43	84.97	84.57	27.7	27.73	27.29	27.32	14.58	14.61	15.14	15.17	14.84	14.86	20.09	20.13	28.05	28.06	84.38	84.01	55.8	55.79	26.3601	26.4383	12.71
75	17.63	17.65	63.46	63.33	33.89	33.96	6.788	5.685	19.52	19.56	0.04251	0.04272	8.243	8.27	12.45	12.49	16.75	16.81	7.024	7.001	3.336	3.347	9.152	9.182	31.37	31.44	64.41	64.42	16.72	16.74	15.84	15.88	6.805	6.828	7.47	7.493	7.4	7.424	10.79	10.83	17.04	17.05	63.97	63.98	39.59	39.65	15.8403	15.9154	6.131
100	12.5	12.47	54.53	54.45	26.77	26.79	3.422	3.433	13.92	13.92	0.005263	0.005291	5.156	5.174	8.094	8.125	11.7	11.73	4.335	4.35	1.92	1.927	5.772	5.792	24.23	24.25	56.57	56.66	11.69	11.69	10.73	10.76	4.03	4.044	4.574	4.589	4.603	4.619	6.919	6.944	12.24	12.21	56.13	56.23	31.95	31.94	10.8722	10.9257	3.731
300	1.73	1.707	33.8	33.41	6.624	6.465	0.287	0.2878	1.901	1.896	5.509e-09	5.544e-09	0.5099	0.5114	0.8846	0.8874	1.492	1.496	0.4248	0.4261	0.1286	0.1289	0.5866	0.5883	5.308	5.179	40.14	40.28	1.509	1.507	1.353	1.357	0.3379	0.3389	0.4005	0.4015	0.4533	0.4547	0.7259	0.7281	1.867	1.816	39.25	39.36	9.446	9.124	1.20511	1.20966	0.3257
500	0.3232	0.3196	23.31	22.69	1.625	1.556	0.03682	0.03692	0.3673	0.3668	2.122e-14	2.135e-14	0.0767	0.07691	0.1503	0.1508	0.2778	0.2785	0.06339	0.06358	0.01343	0.01346	0.09078	0.09103	1.205	1.152	32.05	32.14	0.2872	0.287	0.2629	0.2637	0.04525	0.04539	0.05347	0.05361	0.06779	0.06799	0.1168	0.1171	0.3562	0.3465	30.88	30.82	2.807	2.607	0.201118	0.201835	0.04341
750	0.04675	0.04627	15.09	14.42	0.2743	0.2606	0.003139	0.003147	0.05509	0.05504	1.803e-21	1.802e-21	0.00796	0.007982	0.01824	0.01829	0.03869	0.03878	0.006549	0.006568	0.0008947	0.0008971	0.009748	0.009775	0.187	0.177	25.38	25.45	0.04176	0.04175	0.0383	0.03841	0.004064	0.004076	0.004766	0.004778	0.007008	0.007028	0.01317	0.0132	0.0537	0.05228	23.9	23.88	0.5877	0.5287	0.0245357	0.0246215	0.003885
1000	0.007047	0.00698	9.889	9.309	0.04791	0.04547	0.0002762	0.0002769	0.008673	0.008666	1.677e-21	1.675e-21	0.0008514	0.0008537	0.002278	0.002285	0.005586	0.005599	0.0007007	0.0007028	6.196e-05	6.213e-05	0.001078	0.00108	0.03045	0.02871	20.71	20.77	0.006326	0.006325	0.005785	0.005801	0.0003747	0.0003759	0.0004363	0.0004374	0.0007491	0.0007512	0.001527	0.001531	0.008771	0.008477	19.03	19.03	0.1194	0.1062	0.00308728	0.00309803	0.0003591
[truncated: 69 more columns]
